# Supplementary material for: Molecular alterations and tumor suppressive function of the DUSP22 (Dual Specificity Phosphatase 22) gene in peripheral T-cell lymphoma subtypes
Source: Oncotarget. 2016 Sep 10;7(42):68734–48. doi: 10.18632/oncotarget.11930 (PMC5356586; doi:10.18632/oncotarget.11930)
Supplement: Supplementary file 2 [file oncotarget-07-68734-s002.xls]

## Sheet: Feuil1
Well Name	Ct FR3(C )	Inv(C )	C/PSA	NT/T [C]		ct FR3(T)	Inv (T)	T/PSA	NT/T [T]		PSA	Inv(PSA)	NT/T [PSA]		C/T		(C+T)/PSA		Statut	PSA	ALB	CDH1	CECR1
BAR AL NT	28.82	2.72998e-08	2.39998			31.66	5.83633e-09	0.513083			27.39	1.1375e-08			4.67756		2.91306
BAR AL T	26.92	8.6063e-08	1.69507	1.41586	N	29.9	1.67442e-08	0.329789	1.55579	N	25.15	5.07726e-08	0.224038		5.13986	0.910057	2.02486		N	Gain
BOI FR NT	28.55	3.21382e-08	3.66592			30.04	1.53977e-08	1.75637			27.78	8.76675e-09			2.08721		5.42229
BOI FR T2	28.86	2.66478e-08	2.80556	1.30666	N	31.61	6.01372e-09	0.633141	2.77406	Del T	27.66	9.49823e-09	0.922988		4.43117	0.471029	3.4387		Del T	N
BOI FR T3	28.9	2.60114e-08	6.9754	0.525549	Gain C	31.36	6.98492e-09	1.87313	0.93767	N	29.06	3.72902e-09	2.35095		3.72394	0.560485	8.84853		Gain C	Del
BRI JE NT	25.32	2.26328e-07	3.52855			29.08	2.73605e-08	0.426562			24.8	6.41419e-08			8.27207		3.95512
BRI JE T	26.56	1.06979e-07	1.89349	1.86351	Del C	29.27	2.4418e-08	0.432191	0.986977	N	24.99	5.64983e-08	1.13529		4.38115	1.8881	2.32568		Del C	N	Del C/N/N
BRU LO NT	32.05	3.87652e-09	5.59417			33.75	1.66952e-09	2.40926			31.58	6.92958e-10			2.32194		8.00343
BRU LO T1	28.67	2.98901e-08	1.81994	3.07383	Del C	29.48	2.15326e-08	1.31107	1.83763	Del T	26.84	1.64237e-08	0.0421926		1.38814	1.67271	3.131		Del C + Del T	Gain
BRU LO T2	29.56	1.7456e-08	10.09	0.554427	Gain C	31.07	8.30964e-09	4.80317	0.501598	Gain T	30.21	1.73003e-09	0.400546		2.1007	1.10532	14.8932		Gain C + Gain T	Gain
CAB RO NT	27.55	5.88129e-08	2.4148			30.19	1.40749e-08	0.577901			26.25	2.43552e-08			4.17857		2.9927
CAB RO T	28.09	4.24374e-08	0.899546	2.68447	Del C	30.49	1.17604e-08	0.249286	2.31823	Del T	25.26	4.71765e-08	0.516257		3.60849	1.15798	1.14883			Gain	N/N/N	N/N/N	N/N/N
CAP MA NT	29.12	2.27732e-08	3.82654			31.97	4.8475e-09	0.814515			28.36	5.95139e-09			4.69793		4.64105
CAP MA T1	28.12	4.1675e-08	2.74921	1.39187	N	30.44	1.21179e-08	0.799393	1.01892	N	26.96	1.51589e-08	0.392601		3.43913	1.36602	3.54861		N	Gain
CAP MA T2	27.98	4.53543e-08	2.54884	1.50128	N	31.04	8.46027e-09	0.475454	1.71313	Del T	26.72	1.77941e-08	0.334459		5.36086	0.876339	3.0243		Del T	Gain
CHA AL NT	29.18	2.19623e-08	1.52832			30.63	1.08147e-08	0.752574			27.04	1.43702e-08			2.03078		2.28089
CHA AL T	28.36	3.60485e-08	1.26092	1.21206	N	29.38	2.28614e-08	0.799655	0.941123	N	26.01	2.85891e-08	0.502648		1.57683	1.28789	2.06057		N	Gain
COM AN NT	26.87	2.44172e-08	0.217282			29.96	1.16428e-08	0.103606			24.93	1.12376e-07			2.09719		0.320888
COM AN T1	27.78	1.34863e-08	0.184495	1.17771	N	30.68	7.50567e-09	0.102679	1.00903	N	25.6	7.30984e-08	1.53732		1.79681	1.16717	0.287174		N	N
COM AN T2	27.99	1.17598e-08	0.281194	0.772711	Gain C	31.09	5.8454e-09	0.139772	0.741248	Gain T	26.47	4.18208e-08	2.68708		2.0118	1.04245	0.420967		Gain C + Gain T	Del
COM ST NT	27.02	2.21412e-08	0.316815			30.58	7.97758e-09	0.11415			25.67	6.98868e-08			2.77543		0.430965
COM ST T	28.73	7.25698e-09	0.221457	1.43059	N	29.89	1.21505e-08	0.370791	0.307855	Gain T	26.85	3.27692e-08	2.1327		0.597256	4.64696	0.592248		Gain T	Del
CON JA NT	29.48	4.44918e-09	0.348804			31.62	4.23117e-09	0.331713			28.32	1.27555e-08			1.05152		0.680517
CON JA T	28.52	8.32241e-09	0.531312	0.656496	Gain C	29.87	1.22996e-08	0.785222	0.422445	Gain T	28	1.56639e-08	0.814327		0.676639	1.55404	1.31653		Gain C + Gain T	N
DAG JE NT	29.16	5.48196e-09	0.292406			29.83	1.26033e-08	0.672255			27.72	1.87478e-08			0.434963		0.964661
DAG JE T	27.75	1.37528e-08	0.267792	1.09191	N	27.92	4.03912e-08	0.78649	0.854754	N	26.15	5.13563e-08	0.365054		0.34049	1.27746	1.05428		N	Gain
DEK GI NT	28.01	1.16073e-08	0.166088			29.36	1.67861e-08	0.240189			25.67	6.98868e-08			0.691487		0.406277
DEK GI T1	26.81	2.53918e-08	0.196198	0.846529	N	28.35	3.10753e-08	0.240113	1.00032	N	24.71	1.29419e-07	0.540003		0.817108	0.846261	0.436312		N	Gain
DEK GI T3	28.71	7.35227e-09	0.119613	1.38855	N	29.24	1.80604e-08	0.293821	0.817469	N	25.87	6.14673e-08	1.13697		0.407094	1.69859	0.413434		N	N
DEN JE NT	28.67	7.54664e-09	0.405127			31.42	4.77996e-09	0.256603			27.73	1.86278e-08			1.57881		0.66173
DEN JE T	27.74	1.38428e-08	0.609043	0.665187	Gain C	30.53	8.22454e-09	0.361856	0.70913	Gain T	27.42	2.27288e-08	0.819571		1.68311	0.938032	0.970898		Gain C + Gain T	N
DOU MI NT	31.25	1.40229e-09	1.58765			33.07	1.74773e-09	1.97875			32.48	8.83249e-10			0.802347		3.5664
DOU MI T	30.32	2.57221e-09	1.24816	1.27199	Del C	33.08	1.73711e-09	0.842924	2.34749	Del T	31.16	2.06081e-09	0.428593		1.48075	0.541853	2.09108			Gain	GainC/N/N		GainC/N/N
DUB JE NT	27.33	1.80875e-08	0.669172			28.84	2.30491e-08	0.852735			27.15	2.70296e-08			0.784736		1.52191
DUB JE T1	27.23	1.93067e-08	0.136359	4.90743	Del C	27.93	4.01456e-08	0.28354	3.00746	Del T	24.57	1.41587e-07	0.190904		0.480916	1.63175	0.419899		Del C + Del T	Gain
DUB JE T2	27.42	1.70561e-08	0.180497	3.70738	Del C	28.48	2.8707e-08	0.303794	2.80695	Del T	25.2	9.44951e-08	0.286042		0.594144	1.32078	0.484291			Gain	N/N/N
DUM CE NT	31.65	1.08023e-09	1.09659			32.24	2.89917e-09	2.94308			32.31	9.85079e-10			0.3726		4.03967
DUM CE T	29.13	5.5903e-09	0.511256	2.1449	Del C	30.2	1.00578e-08	0.919824	3.19961	Del T	28.56	1.09345e-08	0.0900895		0.555819	0.670362	1.43108		Del C + Del T	Gain
GON JO NT	26.32	3.49552e-08	1.00683			37.97	8.8078e-11	0.00253696			26.76	3.47179e-08			396.866		1.00937
GON JO T	26.16	3.88007e-08	0.927786	1.0852	N	36.71	1.89906e-10	0.00454094	0.558686	No	26.47	4.18208e-08	0.830159		204.316	1.94242	0.932327		N (no paralog)	N
GRA NI NT	32.21	7.49665e-10	2.96725			34.77	6.19847e-10	2.45341			34.43	2.52647e-10			1.20944		5.42066
GRA NI T1	27.15	2.0341e-08	2.5642	1.15718	N	27.73	4.53526e-08	5.71717	0.42913	Gain T	29.06	7.93269e-09	0.0318488		0.448508	2.69658	8.28137		Gain T	Gain
GRA NI T2	27.7	1.42088e-08	1.02475	2.89557	Del C	27.56	5.03061e-08	3.62815	0.676217	Gain T	28.19	1.38655e-08	0.0182212		0.282446	4.28201	4.6529		Del C + Gain T	Gain
GRA NI T3	27.42	1.70561e-08	0.847749	3.50015	Del C	27.92	4.03912e-08	2.00758	1.22207	N	27.61	2.01193e-08	0.0125574		0.422274	2.86411	2.85533		Del C	Gain
JAN AN NT	31.32	1.33969e-09	5.7272			44.18	1.99686e-12	0.00853661			34.55	2.33918e-10			670.899		5.73574
JAN AN T1	30.27	2.65749e-09	10.7231	0.534099	Gain C	43.76	2.57972e-12	0.0104093	0.820095	No	34.46	2.47828e-10	0.94387		1030.15	0.651264	10.7335		Gain C (no paralog)	N
MAZ HU NT	28.94	6.32794e-09	1.1876			40.27	2.16664e-11	0.00406624			29.68	5.32835e-09			292.063		1.19166
MAZ HU T	25.7	5.23791e-08	0.557875	2.12879	Del C	38.25	7.42537e-11	0.000790854	5.14158	No	25.21	9.38905e-08	0.0567507		705.408	0.414034	0.558666		Del C (no paralog)	Gain
PER JA NT	27.78	1.34863e-08	24.0837			29.26	1.78415e-08	31.8612			33.19	5.59974e-10			0.755895		55.945
PER JA T	28.23	1.00556e-08	13.8022	1.74492	Del C	29.78	1.29935e-08	17.8348	1.78646	Del T	32.78	7.28546e-10	0.768619		0.773893	0.976743	31.637		Del C + Del T	Gain
POU MA NT	27.45	1.67256e-08	8.27382			30.27	9.6375e-09	4.76748			31.19	2.02151e-09			1.73547		13.0413
POU MA T	30.11	2.94985e-09	20.4081	0.405419	Gain C	32.41	2.61369e-09	18.0824	0.263653	Gain T	35.3	1.44543e-10	13.9855		1.12861	1.5377	38.4905		Gain C + Gain T	Del
DEL SA NT	27.66	4.71531e-09	0.346277			29.17	1.6556e-09	0.121582			26.13	1.36171e-08			2.8481		0.467859
DEL SA T1	26.775	8.70807e-09	0.229251	1.51047	N	28.165	3.32269e-09	0.0874741	1.38992	N	24.65	3.79849e-08	0.358489		2.62079	1.08673	0.316725		N	Gain			DelC/N/N
DEL SA T2	26.17	1.32448e-08	0.303549	1.14076	N	28.255	3.12175e-09	0.0715453	1.69937	Del T	24.45	4.36332e-08	0.312083		4.24275	0.671286	0.375094		Del T	Gain
LEF JE NT	25.48	2.13676e-08	0.275476			26.165	1.32908e-08	0.171348			23.62	7.7566e-08			1.6077		0.446824
LEF JE T1	26.31	1.20199e-08	0.337978	0.815072	N	26.865	8.18143e-09	0.230047	0.744839	Gain T	24.745	3.55642e-08	2.18102		1.46917	1.09429	0.568025		Gain T	Del
LEF JE T2	26.915	7.90274e-09	0.334482	0.823591	N	27.315	5.98916e-09	0.25349	0.675955	Gain T	25.335	2.36268e-08	3.28297		1.31951	1.21841	0.587972		Gain T	Del
RAB PA NT	30.475	6.70056e-10	0.742262			30.35	7.30701e-10	0.809442			30.045	9.02721e-10			0.917004		1.5517
RAB PA T	27.305	6.03081e-09	0.439825	1.68763	Del C	27.68	4.65039e-09	0.339151	2.38667	Del T	26.12	1.37119e-08	0.0658351		1.29684	0.707107	0.778976		Del C + Del T	Gain
SEL JE NT	25.69	1.84731e-08	0.20805			26.8	8.55847e-09	0.0963882			23.425	8.87917e-08			2.15846		0.304438
SEL JE T	25.645	1.90584e-08	0.424842	0.48971	Gain C	27.285	6.115e-09	0.136313	0.707107	Gain T	24.41	4.48598e-08	1.97931		3.11666	0.692555	0.561156		Gain C + Gain T	Del
CAR JO NT	29.21	1.61033e-09	0.246558			30.51	6.53996e-10	0.100134			27.19	6.53122e-09			2.46229		0.346692
CAR JO T2	30.105	8.65948e-10	0.568408	0.433769	Gain C	31.54	3.20268e-10	0.210224	0.476319	Gain T	29.29	1.52346e-09	4.28709		2.70382	0.91067	0.778633		Gain C + Gain T	Del

## Sheet: Feuil2
Supplementary Table 1: Cutaneous T-cell lymphomas cases and T-lymphoid cell lines analyzed in our study, with histopathological and molecular features
Case Number	Sex	Age	Diagnosis	Localization	FISH 6p25.3	DUSP22 expression	DUSP22 Copies	Paralog Copies	Mutation	Location
1	M	85	cALCL	Skin	N	N	2	2	-
2	F	48	cALCL	Skin	N	N	2	2	-
3	NA	NA	cALCL	Skin	N	N	2	2	NA
4	NA	NA	cALCL	Skin	N	N	2	2	NA
5	F	80	cALCL	Skin	N	N	2	2	-
6	NA	NA	cALCL	Skin	N	N	2	2	NA
7	M	62	T-MF CD30+	Lymph node	Gain	N	NA	NA	-
8	NA	NA	T-MF	Skin	Gain	N	NA	NA	NA
9	M	70	cALCL	Lymph node	N	NA	2	2	c.22-4C>A	Intron 1
				Skin					c.22-4C>A	Intron 1
10	NA	NA	cALCL	Skin	Breakpoint	Silenced	NA	NA	NA
11	M	55	cALCL	Lymph node	Breakpoint	Silenced	2	6	-
12	F	71	cALCL	Skin	Breakpoint	Silenced	2	2	c.-28G>A / c.4G>A (pG2R)	Exon 1
13	NA	NA	cALCL	Skin	Breakpoint	Silenced
14	M	35	cALCL	Skin	Breakpoint	Silenced	2	2	-
15	F	48	cALCL	Skin	Breakpoint	Silenced	2	0	-
16	NA	NA	T-MF	Skin	Breakpoint	Silenced	2	2	NA
17	F	72	T-MF CD30+	Skin	Breakpoint	Silenced	2	2	-
18	F	74	SS	Blood	N	N	2	0	-
19			T-MF	Skin	N	N	NA	NA	NA
20			T-MF	Skin	N	N	NA	NA	NA
21	F	28	cALCL	Skin	NA	NA	2	2	-
22	M	73	cALCL	Skin	NA	NA	2	2	-
23	M	63	cALCL	Skin	NA	NA	2	2	-
24	M	39	cALCL	Skin	NA	NA	2	2	-
25	M	15	cALCL	Skin	NA	NA	2	2	-
26	M	40	cALCL	Skin	NA	NA	2	2	-
27	M	71	cALCL	Skin	NA	NA	2	0	-
28	M	77	cALCL	Skin	NA	NA	N	N	-
29	F	66	cALCL	Skin	NA	NA	NA	NA	-
30	M	57	cALCL	Skin	NA	NA	N	N	-
31	M	63	cALCL	Skin	NA	NA	N	N	-
32	M	82	ALCL ALK-, secondary	Skin	NA	NA	2	0	-
33	M	63	T-MF CD30-	Skin	NA	NA	2	2	-
34	M	58	T-MF CD30-	Skin	NA	NA	2	2	-
35	F	71	T-MF CD30-	Skin	NA	NA	NA	NA	-
36	M	78	T-MF CD30-	Skin	NA	NA	NA	NA	-
37	F	67	T-MF CD30-	Skin	NA	NA	NA	NA	-
38	F	85	T-MF CD30-	Skin	NA	NA	NA	NA	-
39	M	74	T-MF CD30-	Skin	NA	NA	2	2	-
40	M	57	T-MF CD30-	Spleen	NA	NA	2	2	-
41	M	55	T-MF CD30-	Skin	NA	NA	2	2	-
42	F	75	T-MF CD30-	Lymph node	NA	NA	2	0	-
43	M	79	T-MF CD30-	Blood	NA	NA	2	2	-
44	M	83	T-MF CD30-	Skin	NA	NA	NA	NA	-
45	F	67	T-MF CD30+	Blood	NA	NA	NA	NA	-
46	M	41	T-MF CD30+	Skin	NA	NA	2	2	-
47	M	56	T-MF CD30+	Blood	NA	NA	NA	NA	-
48	F	86	T-MF CD30+	Blood	NA	NA	NA	NA	-
Mac1	Cell line		CD30+ cALCL	Peripheral blood, early stage	N	N	2	2	ND
Mac2A	Cell line		CD30+ cALCL	Skin tumor, aggressive terminal phase	N	N	2	2	ND
Mac2B	Cell line		CD30+ cALCL	Skin tumor, aggressive terminal phase	N	N	2	1	ND
My-La	Cell line		T-MF	Skin, plaque	N	N	2	2	-
FE-PD	Cell line		CD30+ HL-ALCL	Peripheral blood	N	N	2	2	-
HUT78	Cell line		SS	Peripheral blood (leukemic phase)	N	N	2	2	ND
HH	Cell line		cATLL	Peripheral blood (leukemic phase)	N	Low	4	2	ND
1301	Cell line		ATLL	Peripheral blood	N	Low	4	4	-
Legends:
Cutaneous T-cell lymphomas cases analyzed are listed, with case numbers, sex of the patients (M: male, F: female) and age.
Histopatholocical features are also indicated.
Abbreviations are the following:
cALCL: cutaneous anaplastic large T-cell lymphomas
T-MF: transformed/tumor stage mycosis fungoides
SS: Sézary syndrome (one case only included here because of a peculiar high resolution array-comparative genomic hybridization profile, see discussion)
CD30+/CD30- refers to the expression status of the CD30 antigen, when determined
Concerning the anatomical localization of the samples, all are primary cutaneous T-cell lymphomas but some disseminated to lymph nodes, blood, or spleen,
and in some cases secondary lesions were analyzed
For cell lines, HL-ALCL stands for Hodgkin lymphoma-anaplastic large T-cell lymphoma (ambiguous diagnosis for the FE-PD cell line),
ATLL stands for acute T-cell lymphoblastic leukemia and cATLL is a ATLL of initial cutaneous origin (acute leukemic evolution of a primary cutaneous T-cell lymphoma)
Other diagnoses are as in patients samples
Concerning the 6p25.3 FISH status, N stands for normal (no breakpoint) and NA for data not available (no more sample available for FISH analysis)
For DUSP22 expression status, N stands for normal mRNA levels (similar to normal lymphocytes) and silenced correspond to nearly absence of expression or strong down-regulation, and low to weak expression.
NA: data not available (absence of frozen tissue thus preventing RNA analysis)
For DUSP22 and paralog DNA copy numbers, value are indicated (2 copies of the DUSP22 gene in all cases and paralog copies generally ranging between 0, 1 or 2,
except in sample 11 (6 paralog copies, also found matching constitutionnal DNA) and cell line 1301 (4 paralog copies). NA: data not available (absence of DNA or DNA of insuffiscient quality
to perform the quantitative allele-specific PCR analysis)
Concerning the mutation status, - stands for absence of mutation, NA for data not available (absence of DNA or DNA of insuffiscient quality to perform the quantitative PCR / high resolution meting
and sequencing analyses) and ND for not determined. When mutations were found their location (exon / intron) and nucleotic positions (c. refering to the position in the coding sequence of the cDNA) were indicated,
as well as the effect on the protein (between brackets) if the mutation lies within an exon.
