# Supplementary material for: Molecular alterations and tumor suppressive function of the DUSP22 (Dual Specificity Phosphatase 22) gene in peripheral T-cell lymphoma subtypes
Source: Oncotarget. 2016 Sep 10;7(42):68734–48. doi: 10.18632/oncotarget.11930 (PMC5356586; doi:10.18632/oncotarget.11930)
Supplement: Supplementary file 3 [file oncotarget-07-68734-s003.xls]

## Sheet: Feuil1
Supplementary Table 6: Summary of DUSP22 SNPs genotyping and allelic expression, as well as methylation status and paralog copy number in normal lymphocytes and normal tissues
	SNP rs11242812			SNP rs1129085			SNP rs1046656
Sample	Genotype	Allelic expression		Genotype	Allelic expression		Genotype	Allelic expression		Methylation		16p11.2 paralog copies
PBL 1	G/A	G		G/A	A<G		C/T	C		0.5		2
PBL 2	G	G		G/A	A=G		C	C		No		0
PBL 3	G/A	G>>>A		G/A	A<G		C/T	C>>>T		0.5		2
PBL 4	G/A	G		G/A	A≈G		C/T	C		0.5		2
PBL 5	G/A	G		G	G		C/T	C		0.5		2
PBL 6	G/A	G>>A		G/A	A=G		C/T	C>>T		0.5		2
PBL 7	G/A	G		G/A	A		C/T	C		0.5		2
PBL 8	G/A	ND		G/A	A=G		C/T	ND		0.4		2
PBL 9	G/A	ND		G/A	A>G		C/T	ND		0.5		2
PBL 10	G/A	ND		G/A	A>G		C/T	ND		0.5		2
PBL 11	G	G		G/A	A>G		C	C		No		0
PBL 12	G/A	G=A		G/A	A=G		C/T	C=T		0.25		2
PBL 13	G/A	G		G/A	A≈G		C/T	C		No		2
PBL 14	G/A	G=A		G/A	A		C/T	C=T		No		2
PBL 15	G/A	G>>A		G/A	A>G		C/T	C>>T		0.55		2
PBL 16	G/A	G>>A		G	G		C/T	C>>T		0.33		1
PBL 17	G/A	G		G/A	A≈G		C/T	C
PBL 18	G/A	G		G/A	A≈G		C/T	C
PBL 19	G/A	G>>A		G/A	A>G		C/T	C>>T
PBL 20	G/A	G=A		G/A	A=G		C/T	C=T		0.55		2
PBL 21	G/A	G>>A		G	G		C/T	C>>T
PBL 22	G/A	G>>A		G/A	A>>G		C/T	C>>T
PBL 23	G/A	G>>A		G/A	A>G		C/T	C>>T
PBL 24	G	G		G	G		C	C		No		0
PBL 25	G/A	G		G	G		C/T	C		0.33		1
PBL 26	G/A	G		G	G		C/T	C
PBL 27	G/A	G>A		G/A	A>G		C/T	C>T
PBL 28	G/A	G		G/A	A≈G		C/T	C		No		1
PBL 29	G/A	G>>A		G	G		C/T	C>>T
PBL 30	G/A	G>A		G	G		C/T	C>T
PBL 31	G	G		G/A	A>G		C	C		No		0
PBL 32	G/A	G		G	G		C/T	C
PBL 33	G/A	G=A		G/A	A=G		C/T	C=T		0.55		2
PBL 34	G/A	G>A		G/A	A>>G		C/T	C>T
PBL 37	G/A	NA		ND	NA		C/T	ND
PBL 43	G/A	G>A		G	G		C/T	C>T
PBL 55	G/A	G		G/A	ND		C/T	C
PBL 58	G/A	G		G	G		C/T	C
PBL 70	G/A	NA		ND	NA		C/T	NA
PBL 71	G/A	ND		G/A	A		C/T	ND
PBL 72	G/A	ND		G	G		C/T	ND
PBL 87	G/A	G>>A		G/A	A		C/T	C>>T
PBL 89	G/A	NA		ND	NA		C/T	NA
PBL 97	G/A	NA		ND	NA		C/T	NA
PBL 100	G/A	G=A		G/A	G=A		C/T	C=T
PBL M1	G	G		A	A		C	C		No		0
PBL F1	G/A	G		G/A	A≈G		C/T	C
PBL D1	G/A	G		G/A	A		C/T	C
PBL MAZ	G	G		G/A	A=G		C	C		No		0
PBL GREL	G	G		A	A		C	C		No		0
PBL 25363	G/A	NA		ND	NA		C/T	NA
PBL 25385	G/A	NA		ND	NA		C/T	NA
PBL 25432	G/A	NA		ND	NA		C/T	NA
PBL 25450	G/A	NA		ND	NA		C/T	NA
PBL 25474	G/A	NA		ND	NA		C/T	NA
PBL 25491	G/A	NA		ND	NA		C/T	NA
PBL P1	G/A	NA		ND	NA		C/T	NA
PBL P2	G/A	NA		ND	NA		C/T	NA
PBL P2-1	G/A	NA		ND	NA		C/T	NA
PBL P3-1	G/A	NA		ND	NA		C/T	NA
PBL P4	G/A	NA		ND	NA		C/T	NA
PBL 817a	G/A	NA		ND	NA		C/T	NA
SK 270	G/A	G		G/A	A>>G		C/T	C		0.4		2
ST 265	G/A	G		G/A	A		C/T	C
ST 266	G/A	G		G/A	A≈G		C/T	C
ST 267	G/A	G		G/A	A>>G		C/T	C
COL 262	G	G		A	A		C	C		No		0
COL 264	G/A	G>>A		G	G		C/T	C>>T		0.55		2
LNG 274	G/A	G>>A		G/A	A>G		C/T	C>>T		0.5		2
LNG 275	G/A	G		G	G		C/T	C		No		1
BLD 271	G/A	G>>A		G	G		C/T	C>>T
BLD 272	G/A	G>>A		G	G		C/T	C>>T
BLD 273	G/A	G		G	G		C/T	C		0.3		1
KID 59S.1	G/A	G		G/A	A		C/T	C
KID 67S.1	G/A	G		G/A	A>>G		C/T	C
KID 71S.1	G/A	G>>A		G	G		C/T	C>>T		No		2
Legends:
Analysis of SNPs rs11242812 (exon 7, part specific of "exon 7 Long" transcripts), rs1129085 (exon 8) and rs1046656 (exon 8, 3'UTR).
was performed by PCR (genomic DNA) or RT-PCR (from RNA), followed by Sanger sequencing and/or restriction enzyme* digestion
(* MspI for rs11242812 and rs1129085, BssS1 for rs1046656).
For each SNP, the genotype (alleles detected on genomic DNA) and the allelic expression status (alleles expressed at the RNA level) are indicated.
PBL : samples from peripheral blood leukocytes from healthy donors; SK: normal skin; ST: normal stomach; COL: normal colon; LNG: normal lung; BLD: normal bladder; KID: normal kidney.
The A allele of rs11242812 constantly segregated with the G allele of rs1129085 and the T allele of rs1046656.
The G and C alleles of rs11242812 and rs1046656 also always segregated together and with either the G or A alleles of rs1129085.
Ninety percent (68/76) of the tested individuals carried both the G-C and A-T alleles of rs11242812 and rs1046656, 10% (8/76) carried only the G-C allele and none (0/76) carried only the A-T allele.
Both G and A alleles of rs1129085 were present in 65% (39/60) of the cases, 30% (18/60) harboring only the G and 5% (3/60) only the A allele.
In normal cells, the G-C allele of rs11242812 and rs1046656 was always expressed, while A-T allele transcripts levels were null or weak in most carriers
(49% -23/47- and 40% -19/47-, respectively) and equivalent to those of the G-C allele in only 11% (5/47) of cases.
The A allele of rs1129085 was also transcribed in all carriers, while the G allele was expressed in 71% (27/38) of carriers and not or weakly expressed in 18% (7/38) and 11% (4/38) of the cases.
(cases marked in pink carry the G only on a non functionnal allele, as no expression of the G allele is detected)
Cases marked in green carry only functional (transcribed) haplotypes (haplotypes G-G-C and G-A-C of SNPs rs11242812, rs1129085 and rs1046656, respectively)
Cases marked in blue carry both functional (transcribed haplotypes G-G-C and G-A-C) and non functional haplotypes
(non transcribed haplotype A-G-T of SNPs rs11242812, rs1129085 and rs1046656, respectively)
Cases marked in yellow carry both G-G-C or G-A-C and A-G-T haplotypes and exhibit equivalent expression of both haplotypes
When available, results of 5' CpG island methylation and 16p11.2 paralog copy numbers are indicated
NA: not available (no RNA for allelic expression status analysis)
ND: not determined
